# Supplementary material for: Hysteresis-Free, High-Performance Polymer-Dielectric Organic Field-Effect Transistors Enabled by Supercritical Fluid
Source: Research (Wash D C). 2020 Aug 30;2020:6587102. doi: 10.34133/2020/6587102 (PMC7510345; doi:10.34133/2020/6587102)
Supplement: Supplementary Materials — Figure S1: representative output characteristics of the OFET devices with (a) untreated, (b) SCCO2-treated, (c) air-annealed, and (d) sequentially air-annealed and SCCO2-treated PVA dielectrics. Figure S2: comparison of the bias stress stability of the OFET devices with (a) untreated and (b) SCCO2-treated PVA dielectrics. During the bias stress test, the gate voltage was biased at –20 V, and the transfer characteristic was measured for every 5 min. Table S1: summary of the device characteristics for the PVA OFETs fabricated on Si substrates. The statistics were obtained based on the analysis over 20 devices. Figure S3: imaginary part of the dielectric permittivity (ε″) of the untreated PVA (at 373 K). Table S2: thickness (d) and areal capacitance (Ci) of the gate dielectric upon various treatments. Figure S4: FTIR spectra of the untreated, SCCO2-treated, air-annealed, and sequentially air-annealed and SCCO2-treated PVA films. Table S3: summary of the device characteristics for the PVA OFETs fabricated on flexible ITO-coated plastic substrates. Table S4: comparison of the device performance of the reported flexible OFETs using polymer dielectrics. Table S5: comparison of the device performance of the reported OFETs using the C8-BTBT semiconductor. Supplementary Video 1: switching behavior of the OFET-OLED circuit under the square-wave VG of 16 s in period. Supplementary Video 2: switching behavior of the OFET-OLED circuit under the square-wave VG of 0.2 s in period (i.e., 5 Hz square wave). [file 6587102.f1.zip]

Archive with 3 entries (3 files):
- SI 20200807.pdf
- Supplementary video 2.mp4
- Supplementary video 1.mp4
